# Supplementary material for: Phylum-Level Conservation of Regulatory Information in Nematodes despite Extensive Non-coding Sequence Divergence
Source: PLoS Genet. 2015 May 28;11(5):e1005268. doi: 10.1371/journal.pgen.1005268 (PMC4447282; doi:10.1371/journal.pgen.1005268)
Supplement: S1 Table — (XLSX) [file pgen.1005268.s016.xlsx]

## Sheet: unc-47
M. hapla							B. malayi							T. spiralis
YR176	D-type MhaGFP	CelMC		DVBMhaGFP	DVBCelMC		YR175	D-type BmaGFP	CelMC		DVBBmaGFP	DVBCelMC		YR179	D-type TspGFP	CelMC		DVBTspGFP	DVBCelMC
	11	12	Expresses	10	80			18	19	Expresses	43	83			0	18	Expresses	71	78
	10	12	Does not express	90	20			7	16	Does not express	57	17			0	15	Does not express	29	22
	12	12						18	19						0	17
	11	18						17	17						0	12		RISTspGfp	RISCelMC
	9	14						6	12						0	18	Expresses	123	145
	15	15						8	12						0	6	Does not express	27	5
	19	18						2	12						0	19
	15	15						12	14						0	11
	15	17						7	11						0	17
	13	16						15	16						0	15
	7	14						18	19						0	18
	17	18						15	18						0	12
	16	19						2	14						0	16
	18	19						11	13						0	15
	9	16						5	14						0	17
	9	10						13	14						0	17
	17	17						12	13						0	16
	8	10						14	13						0	12
	16	16						9	11						0	14
	19	19						15	16						0	14
	8	13						11	13						0	17
	19	19						3	11						0	17
	19	19						16	17						0	14
	13	13						14	15						0	14
	15	16						15	19						0	17
	16	18						14	18						0	15
	16	17						7	11						0	19
	12	15						16	17						0	12
	18	19						17	17						0	18
	16	17						17	18						0	18
	15	15						18	19						0	12
	13	14						8	13						0	15
	10	14						8	15						0	19
	17	19						13	15						0	14
	16	16						19	19						0	15
	17	19						12	15						0	16
	14	15						12	14						0	16
	18	18						11	14						0	18
	14	16						5	10						0	17
	14	15						9	14						0	16
	16	17						16	17						0	16
	8	8						17	17						0	16
	17	19						4	9						0	17
	16	18						5	10						0	19
	12	13						10	12						0	16
	13	15						14	18						0	17
	13	16						16	17						0	19
	17	17						17	19						0	16
	13	13						14	14						0	12
	11	15						11	13						0	17
	11	12						7	14						0	12
	7	17						2	12						0	15
	13	14						2	11						0	15
	15	16						10	12						0	9
	16	16						1	14						0	15
	15	17						7	11						0	15
	18	18						9	15						0	13
	18	18						11	16						0	9
	8	11						3	16						0	8
	13	14						0	15						0	15
	19	18						2	15						0	14
	13	14						5	12						0	18
	15	17						3	10						0	12
	10	12						2	13						0	10
	14	14						6	13						0	9
	8	10						1	16						0	17
	17	17						0	11						0	9
	13	16						1	14						0	18
	16	16						4	13						0	16
	16	18						11	17						0	15
	14	14						8	18						0	15
	6	9						18	18						0	17
	14	17						8	15						0	16
	6	13						17	19						0	16
	8	13						13	17						0	10
	17	19						19	19						0	11
	11	14						5	16						0	13
	15	15						3	8						0	14
	18	18						1	11						0	16
	9	13						4	9						0	10
	14	16						8	13						0	7
	14	14						19	19						0	17
	13	12						7	13						0	16
	19	19						7	10						0	14
	19	19						6	14						0	10
	15	19						1	13						0	18
	15	15						1	17						0	14
	17	18						9	12						0	19
	3	11						3	8						0	16
	8	17						3	6						0	18
	8	16						1	7						0	18
	15	16						7	13						0	15
	12	14						13	8						0	3
	8	9						7	13						0	17
	16	17						12	14						0	14
	17	17						9	17						0	15
	13	18						10	12						0	19
	9	15						8	11						0	18
	4	14						1	14						0	14
	11	10						10	14						0	13
YR177	15	17		DVBMhaGFP	DVBCelGFP		YR174	6	15		DVBBmaGFP	DVBCelGFP		YR178	0	17		DVBTspGFP	DVBCelMC
	13	14	Expresses	9	40			4	14	Expresses	9	39			0	6	Expresses	26	36
	19	19	Does not express	41	10			4	9	Does not express	41	11			0	15	Does not express	24	14
	10	15						8	16						0	11
	6	6						7	18						0	14
	10	14						2	10						0	16
	15	15						11	17						0	0
	18	19						11	17						0	11
	10	12						12	16						0	11
	11	13						8	18						0	14
	12	13						4	13						0	17
	19	19						6	14						0	19
	8	11						4	16						0	19
	4	8						7	13						0	17
	9	10						10	16						0	18
	17	16						17	19						0	18
	19	19						15	18						0	18
	13	18						6	10						0	15
	11	11						5	14						0	5
	16	15						7	11						0	16
	15	18						16	19						0	10
	13	12						10	17						0	17
	7	9						11	18						0	12
	18	18						4	16						0	17
	11	16						8	14						0	0
	16	17						12	19						0	13
	12	12						13	16						0	16
	7	12						5	15						0	0
	12	14						5	16						0	6
	4	19						11	16						0	15
	4	15						16	16						0	17
	7	14						11	18						0	15
	19	19						9	18						0	9
	0	12						3	9						0	15
	5	9						11	15						0	17
	16	16						11	15						0	13
	19	19						5	16						0	14
	15	14						4	18						0	13
	5	12						5	18						0	13
	5	9						12	18						0	17
	13	13						6	15						0	18
	15	15						15	19						0	19
	7	14						5	16						0	9
	18	18						10	17						0	16
	19	19						9	19						0	6
	0	15						4	17						0	18
	9	9						6	18						0	16
	10	13						0	13						0	15
	4	8						2	16						0	11
	5	9						7	17						0	12
							YR173	5	15		DVBBmaGFP	DVBCelGFP		YR180	0	15
								9	14	Expresses	3	48			0	19
								2	11	Does not express	47	2			0	17
								14	19						0	16
								15	16						0	15
								17	18						0	14
								7	10						0	17
								0	12						0	15
								10	15						0	12
								5	16						0	14
								4	14						0	18
								6	14						0	17
								4	15						0	19
								0	14						0	19
								4	17						0	18
								0	16						0	15
								16	19						0	18
								3	14						0	18
								9	17						0	13
								10	17						0	18
								9	13						0	16
								7	15						0	19
								0	16						0	17
								6	10						0	15
								5	19						0	15
								6	16
								0	19
								13	18
								3	17
								4	14
								16	19
								7	18
								1	15
								9	13
								11	17
								0	17
								7	17
								6	11
								12	19
								1	18
								1	11
								0	14
								8	17
								5	11
								0	15
								8	17
								1	16
								3	15
								6	17
								11	18

## Sheet: unc-25
M. hapla				B. malayi				T. spiralis
YR200	VCMhaGFP	VCCelMC		YR202	VCBmaGFP	VCCelMC		YR296	VCTspGFP	VCCelMC
	8	9			16	17			12	15
	15	15			10	16			11	18
	6	7			18	18			7	12
	17	19			12	15			1	11
	8	10			9	12			15	19
	8	10			2	6			10	19
	12	17			4	7			12	16
	7	11			2	14			9	19
	9	11			13	16			2	11
	6	15			0	7			3	12
	4	13			13	14			3	14
	11	11			10	16			6	15
	13	17			4	7			5	14
	10	15			5	9			11	13
	13	15			5	5			7	11
	8	12			4	9			9	10
	2	12			7	15			10	14
	11	13			9	16			13	17
	16	18			1	8			16	16
	16	17			13	15			13	16
	5	15			13	15			12	18
	4	9			17	18			13	15
	15	18			14	16			15	19
	16	19			17	18			4	10
	17	19			6	8			5	16
	11	16			11	11			4	10
	8	12			3	4			6	12
	8	11			15	15			10	15
	12	12			7	11			12	16
	7	9			2	6			9	13
	8	12			16	17			14	19
	14	15			12	16			6	18
	14	17			14	16			14	16
	7	9			14	15			9	11
	9	15			8	13			11	14
	12	16			14	16			4	11
	13	16			10	16			2	6
	4	9			0	15			2	8
	8	9			14	16			9	16
	15	18			8	11			9	15
	8	11			16	19			13	15
	16	16			11	15			13	19
	12	13			11	13			8	11
	7	11			3	12			5	7
	18	18			7	13			8	12
	13	13			6	9			8	14
	9	13			6	10			4	7
	9	13			4	12			7	8
	17	18			10	11			6	11
	4	9			8	10			16	18
	13	13			7	10			6	12
	9	9			6	10			7	9
	6	9			14	15			0	11
	6	8			7	8			1	11
	10	11			13	15			4	13
	14	17			6	7			4	7
	9	15			11	15			4	7
	9	10			11	17			3	7
	3	13			3	9			11	15
	8	9			13	16			1	10
	16	16			8	15			2	8
	9	12			12	13			15	17
	4	15			16	17			10	15
	6	13			5	10			9	16
	13	15			14	14			5	12
	6	7			9	10			19	19
	11	13			4	4			18	18
	7	8			7	12			12	15
	7	10			14	16			6	10
	11	10			5	8			10	15
	7	11			1	7			7	11
	5	8			4	10			11	14
	11	16			16	17			6	9
	16	16			3	11			6	11
	6	9			6	12			5	15
	4	9			15	17			9	11
	10	12			6	10			14	16
	9	9			15	15			11	14
	16	18			5	8			2	7
	15	15			15	18			2	5
	6	7			7	10			12	14
	11	16			12	15			8	12
	5	11			5	7			8	13
	10	10			6	11			4	11
	4	8			6	10			13	16
	6	11			16	18			6	8
	5	10			8	10			12	12
	9	11			6	8			5	11
	15	16			3	5			8	16
	14	15			6	10			7	14
	8	12			10	14			4	12
	6	9			7	9			8	14
	5	7			7	12			11	13
	8	11			13	17
	5	9			9	11
	6	11			3	8
	8	10			8	13
	7	12			14	18
	16	17			8	11
	16	19			11	14
YR199	5	7		YR201	5	14		YR297	10	10
	8	10			9	17			13	16
	9	12			5	9			15	16
	11	14			5	10			11	12
	7	12			5	12			12	17
	18	18			7	10			7	13
	9	12			7	12			5	8
	12	12			7	11			4	8
	18	18			7	10			9	13
	6	10			10	14			8	11
	14	14			8	12			14	18
	8	9			5	13			8	11
	12	14			9	11			8	14
	11	14			8	11			9	14
	4	6			3	13			3	12
	10	14			8	8			6	12
	17	17			3	9			12	12
	10	11			5	11			6	7
	9	12			14	19			11	11
	12	15			16	18			15	17
	8	10			9	10			8	12
	16	16			12	17			17	16
	16	17			7	10			10	16
	16	16			8	11			12	14
	11	11			4	10			14	15
	16	17			13	16			18	18
	16	17			5	8			6	14
	5	10			4	13			16	17
	10	10			6	11			6	9
	15	15			7	11			15	17
	7	7			11	11			12	16
	10	14			6	13			5	8
	15	16			5	9			7	12
					14	18			13	15
					12	12			10	13
					5	9			12	14
					19	19			11	14
					4	9			17	18
					6	8			15	17
									18	18
									13	16
									11	13
									12	15
									8	9
									6	10
									10	11
									10	16
									12	15
									10	12
									13	17

## Sheet: elt-2 
C. briggsae				M. hapla				B. malayi				T. spiralis
YR216	CbrGFP	CelMC		YR182	MhaGFP	CelMC		YR186	BmaGFP	CelMC		YR190	TspGFP	CelMC
L1	20	19		L1	2	13		L1	2	20		L1	0	17
L1	13	18		L1	15	22		L1	13	20		L1	0	18
L1	20	20		L1	19	22		L1	1	20		L1	0	18
L1	14	18		L1	6	20		L1	4	17		L1	0	19
L1	19	19		L1	0	16		L1	6	17		L1	0	20
L1	12	14		L1	4	18		L1	12	20		L1	0	20
L1	20	20		L1	7	20		L1	1	17		L1	0	18
L1	18	20		L1	9	19		L1	5	20		L1	0	20
L1	20	19		L1	17	20		L1	8	20		L1	0	18
L1	29	20		L1	6	20		L1	2	15		L1	0	18
L1	18	18		L1	0	20		L1	10	17		L1	0	20
L1	11	12		L1	0	20		L1	5	15		L1	0	20
L1	14	14		L1	4	20		L1	0	10		L1	0	16
L1	11	12		L1	11	18		L1	0	15		L1	0	20
L1	16	19		L1	14	20		L1	4	20		L1	0	20
L1	19	15		L1	3	20		L1	6	17		L1	0	20
L1	13	12		L1	11	20		L1	4	20		L1	0	15
L1	15	15		L1	0	16		L1	6	18		L1	0	20
L1	16	17		L1	17	20		L1	2	18		L1	0	20
L1	12	11		L1	3	19		L1	17	20		L1	0	19
L1	16	13		L1	1	6		L1	6	19		L1	0	20
L1	18	18		L1	6	18		L1	12	12		L1	0	20
L1	20	20		L1	5	20		L1	1	17		L1	0	19
L1	19	20		L1	15	20		L1	0	19		L1	0	19
L1	15	19		L1	10	19		L1	0	15		L1	0	19
L1	12	14		L1	11	16		L1	11	16		L1	0	20
L1	18	18		L1	2	14		L1	0	20		L1	0	20
L1	15	20		L1	2	15		L1	0	20		L1	0	18
L1	10	12		L1	1	19		L1	0	15		L1	0	20
L1	11	17		L1	11	18		L1	0	18		L1	0	20
L1	17	17		L1	14	17		L1	2	18		L1	0	20
L1	20	20		L1	15	15		L1	3	17		L1	0	19
L1	16	16		L1	6	14		L1	2	18		L1	0	14
L1	12	14		L1	13	18		L1	12	20		L1	0	19
L1	14	14		L1	3	18		L1	0	20		L1	0	15
L1	17	18		L1	0	20		L1	5	19		L1	0	17
L1	16	19		L1	2	16		L1	2	18		L1	0	18
L1	20	20		L1	13	19		L1	0	14		L1	0	20
L1	19	19		L1	4	19		L1	1	18		L1	0	20
L1	19	18		L1	15	17		L1	0	18		L1	0	15
L1	15	15		L1	12	20		L1	4	20		L1	0	20
L1	18	15		L1	2	20		L1	11	20		L1	0	13
L1	12	13		L1	1	15		L1	7	16		L1	0	18
L1	20	20		L1	4	16		L1	2	20		L1	0	16
L1	20	20		L1	1	15		L1	3	19		L1	0	18
L1	12	15		L1	1	16		L1	0	19		L1	0	10
L1	16	20		L1	1	20		L1	0	20		L1	0	19
L1	20	20		L1	1	20		L1	0	11		L1	0	12
L1	14	20		L1	2	20		L1	2	17		L1	0	13
L1	20	20		L1	1	20		L1	4	19		L1	0	8
L1	16	14		L1	10	15		L1	3	20		L1	0	18
L1	15	17		L1	2	19		L1	6	20		L1	0	16
L1	20	19		L1	8	18		L1	0	13		L1	0	17
L1	13	15		L1	4	20		L1	1	17		L1	0	18
L1	20	20		L1	4	19		L1	8	20		L1	0	19
L1	20	20		L1	7	17		L1	0	18		L1	0	11
L1	17	17		L1	13	20		L1	16	20		L1	0	19
L1	20	20		L1	6	20		L1	0	20		L1	0	15
L1	17	17		L1	7	18		L1	0	19		L1	0	20
L1	10	10		L1	5	13		L1	2	18		L1	0	17
L1	14	14		L1	1	20		L1	13	20		L1	0	19
L1	20	20		L1	0	16		L1	18	18		L1	0	16
L1	13	16		L1	2	17		L1	8	18		L1	0	15
L1	19	19		L1	1	19		L1	0	16		L1	0	20
L1	15	19		L1	5	19		L1	4	17		L1	0	16
L1	16	18		L1	3	17		L1	10	15		L1	0	14
L1	13	16		L1	5	18		L1	0	16		L1	0	19
L1	20	20		L1	6	20		L1	0	20		L1	0	20
L1	13	16		L1	4	19		L1	14	18		L1	0	20
L1	16	16		L1	0	16		L1	9	19		L1	0	12
L1	20	20		L1	4	20		L1	0	19		L1	0	19
L1	11	17		L1	18	20		L1	0	19		L1	0	16
L1	20	20		L1	14	18		L1	0	17		L1	0	14
L1	17	17		L1	2	20		L1	0	20		L1	0	16
L1	18	18		L1	7	20		L1	7	18		L1	0	17
L1	18	18		L1	2	17		L1	0	18		L1	0	17
L1	20	20		L1	5	18		L1	5	17		L1	0	15
L1	20	19		L1	9	19		L1	12	20		L1	0	20
L1	16	15		L1	4	17		L1	20	20		L1	0	16
L1	20	20		L1	13	20		L1	4	18		L1	0	15
L1	17	16		L1	17	19		L1	8	19		L1	0	20
L1	16	18		L1	8	20		L1	1	13		L1	0	18
L1	17	19		L1	9	20		L1	3	16		L1	0	17
L1	15	16		L1	2	18		L1	4	20		L1	0	18
L1	18	20		L1	5	18		L1	6	17		L1	0	16
L1	20	20		L1	16	20		L1	14	16		L1	0	19
L1	13	17		L1	3	11		L1	18	20		L1	0	18
L1	19	20		L1	2	18		L1	9	16		L1	0	20
L1	18	19		L1	8	19		L1	8	17		L1	0	19
L1	17	20		L1	12	20		L1	14	20		L1	0	17
L1	12	17		L1	10	20		L1	3	18		L1	0	17
L1	12	14		L1	2	15		L1	0	20		L1	0	20
L1	20	18		L1	9	20		L1	4	17		L1	0	16
L1	15	15		L1	0	20		L1	1	17		L1	0	20
L1	18	18		L1	10	20		L1	4	14		L1	0	20
L1	18	17		L1	8	19		L1	6	16		L1	0	20
L1	20	20		L1	12	20		L1	9	18		L1	0	20
L1	11	16		L1	14	20		L1	4	19		L1	0	19
L1	19	19		pret	8	16		L1	0	15		L1	0	15
L1	11	17		pret	11	17		L1	1	19		L1	0	20
L1	16	18		pret	11	15		L1	0	16		p	0	13
L1	20	20		pret	8	16		pretzel	17	17		p	0	19
L1	20	20		pret	1	5		pretzel	20	20		p	0	20
L1	18	20		pret	20	20		pretzel	19	18		p	0	19
p	15	15		pret	14	15		pretzel	19	19		p	0	15
p	19	19		pret	14	20		pretzel	20	20		p	0	19
p	12	17		pret	11	15		pretzel	19	18		p	0	20
p	20	20		pret	4	13		pretzel	19	20		p	0	19
p	15	15		pret	7	13		pretzel	20	19		p	0	18
p	15	17		pret	18	14		pretzel	20	17		p	0	19
p	11	13		pret	16	20		pretzel	20	20		p	0	14
p	19	19		pret	10	16		pretzel	20	20		p	0	14
p	19	18		pret	20	20		pretzel	20	20		p	0	19
p	20	20		pret	15	18		pretzel	18	19		p	0	20
p	11	18		pret	17	20		pretzel	20	19		p	0	17
p	9	19		pret	17	20		pretzel	10	14		p	0	15
p	16	17		pret	12	15		pretzel	20	18		p	0	17
p	15	15		pret	13	19		pretzel	18	16		p	0	20
p	19	19		pret	13	18		pretzel	15	15		p	0	16
p	15	15		pret	11	14		pretzel	19	18		p	0	14
p	20	19		pret	20	20		pretzel	19	16		p	0	18
p	13	13		pret	17	19		pretzel	18	18		p	0	20
p	18	18		pret	14	20		pretzel	20	18		p	0	20
p	20	20		pret	11	15		pretzel	16	13		p	0	18
p	18	17		pret	4	18		pretzel	20	12		p	0	16
p	15	16		pret	12	16		pretzel	17	19		p	0	19
p	11	18		pret	9	14		pretzel	19	17		p	0	19
p	19	19		pret	8	20		pretzel	20	17		p	0	16
p	15	15		pret	8	18		pretzel	17	15		p	0	17
p	15	13		pret	16	19		pretzel	17	20		p	0	19
p	10	9		pret	17	20		pretzel	17	16		p	0	18
p	20	19		pret	17	18		pretzel	19	15		p	0	19
p	13	13		pret	18	17		pretzel	18	19		p	0	16
p	18	19		pret	14	14		pretzel	20	20		p	0	20
p	18	17		pret	7	18		pretzel	19	20		p	0	20
p	17	19		pret	13	18		pretzel	17	17		p	0	18
p	19	17		pret	13	20		pretzel	19	16		p	0	19
p	16	14		pret	9	19		pretzel	20	18		p	0	19
p	18	17		pret	11	18		pretzel	19	18		p	0	14
p	17	17		pret	9	18		pretzel	20	16		p	0	16
p	17	15		pret	5	20		pretzel	20	20		p	0	20
p	19	19		pret	19	20		pretzel	18	18		p	0	20
p	17	15		pret	16	20		pretzel	20	19		p	0	16
p	17	18		pret	8	19		pretzel	19	19		p	0	12
p	19	14		pret	6	19		pretzel	17	16		p	0	19
p	16	17		pret	13	14		pretzel	20	20		p	0	17
p	20	20		pret	9	20		pretzel	20	20		p	0	18
p	18	19		pret	12	14		pretzel	19	16		p	0	18
p	18	17		pret	9	18		pretzel	19	19		p	0	19
p	13	16		pret	9	16		pretzel	20	19		p	0	19
p	18	17		pret	6	15		pretzel	19	19		p	0	20
p	10	11		pret	8	17		pretzel	7	13		p	0	16
p	14	15		pret	11	19		pretzel	5	14		p	0	17
p	17	19		pret	9	12		pretzel	13	13		p	0	15
p	11	14		pret	4	18		pretzel	17	15		p	0	16
p	18	18		pret	17	19		pretzel	19	17		p	0	10
p	9	11		pret	17	17		pretzel	20	20		p	0	13
p	20	19		pret	16	19		pretzel	20	20		p	0	14
p	17	17		pret	13	16		pretzel	10	18		p	0	20
p	20	20		pret	13	20		pretzel	20	20		p	0	18
p	19	18		pretz	8	18		pretzel	18	20		p	0	17
p	15	16		pretz	0	8		pretzel	19	20		p	0	15
p	18	18		pretz	5	12		pretzel	20	19		p	0	11
p	18	18		pretz	20	20		pretzel	20	19		p	0	17
p	14	16		pretz	8	20		pretzel	15	16		p	0	16
p	18	18		pretz	9	13		pretzel	13	10		p	0	20
p	16	14		pretz	19	19		pretzel	8	14		p	0	18
p	17	17		pretz	18	20		pretzel	17	17		p	0	13
p	18	19		pretz	13	16		pretzel	11	16		p	0	17
p	13	12		pretz	20	20		pretzel	16	18		p	0	16
p	17	16		pretz	20	19		pretzel	20	19		p	0	15
p	19	19		pretz	11	16		pretzel	14	17		p	0	20
p	20	20		pretz	16	13		pretzel	13	15		p	0	20
p	20	20		pretz	10	13		pretzel	18	18		pret	0	19
p	18	18		pretz	18	19		pretzel	19	19		pret	0	19
p	20	17		pretz	15	20		pretzel	20	17		pret	0	20
p	20	20		pretz	16	19		pretzel	18	16		pret	0	14
p	17	17		pretz	15	19		pretzel	8	15		pret	0	20
p	17	18		pretz	17	20		pretzel	18	19		pret	0	20
p	16	13		pretz	19	18		pretzel	20	20		pret	0	20
p	17	18		pretz	18	20		pretzel	20	20		pret	0	20
p	15	16		pretz	20	18		pretzel	20	20		pret	0	18
p	17	16		pretz	14	16		pretzel	10	18		pret	0	20
p	16	16		pretz	6	17		pretzel	18	19		pret	0	20
p	19	19		pretz	19	20		pretzel	1	19		pret	0	20
p	20	20		pretz	17	15		pretzel	20	20		pret	0	14
p	20	20		pretz	16	18		pretzel	19	20		pret	0	20
p	18	17		pretz	10	18		pretzel	18	19		pret	0	20
p	19	19		pretz	15	20		pretzel	9	12		pret	0	19
p	17	17		pretz	12	18		pretzel	20	19		pret	0	17
p	18	18		pretz	20	20		pretzel	15	15		pret	0	20
p	16	15		pretz	20	20		pretzel	8	17		pret	0	18
p	12	15		pretz	18	20		pretzel	7	18		pret	0	20
p	18	17		pretz	11	13		pretzel	14	15		pret	0	20
p	15	15		pretz	17	17		pretzel	13	19		pret	0	20
p	20	20		pretz	15	20		pretzel	17	18		pret	0	19
p	20	20		pretz	18	20		pretzel	19	18		pret	0	15
p	19	16		pretz	20	20		pretzel	11	16		pret	0	18
p	19	20		pretz	18	20		pretzel	13	8		pret	0	20
p	13	14		pretz	10	11		pretzel	16	16		pret	0	19
p	16	14		pretz	9	18		pretzel	15	18		pretz	0	19
p	16	16		pretz	13	16		pretzel	18	20		pretz	0	17
p	15	19		pretz	13	20		pretzel	19	18		pretz	0	20
p	17	15		pretz	20	20		pretzel	20	20		pretz	0	20
p	29	19		pretz	13	17						pretz	0	20
				pretz	11	16						pretz	0	19
				pretz	17	18						pretz	0	20
				pretz	17	20
				pretz	20	20
				pretz	15	20
				pretz	17	20
				pretz	7	20
				pretz	8	14
				pretz	18	20
				pretz	15	17
				pretz	4	18
				pretz	12	15
YR213				YR184				YR185				YR189
L1	16	17		4E	4	0		16E	11	10		8E	0	8
L1	17	20		4E	4	3		16E	10	10		8E	0	8
l1	13	15		4E	1	4		16E	16	16		16E	0	15
l1	19	19		4E	4	4		16E	16	16		16E	0	16
l1	7	8		8E	6	8		16E	16	16		16E	0	15
l1	11	11		8E	8	6		16E	16	14		comma	0	20
l1	13	15		8E	8	8		16E	16	16		comma	0	18
l1	17	17		8E	8	0		16E	15	13		comma	0	20
l1	20	20		8E	6	8		16E	14	10		comma	0	14
l1	17	20		8E	8	7		16E	15	14		comma	0	20
l1	20	20		16E	10	12		16E	16	15		comma	0	16
L1	19	19		16E	16	16		16E	16	16		comma	0	20
L1	15	17		comma	11	16		16E	14	13		comma	0	14
L1	20	20		comma	3	8		16E	16	13		pret	0	11
L1	20	19		comma	5	11		16E	16	16		pret	0	16
L1	18	18		comma	12	14		16E	16	16		pret	0	14
L1	19	19		comma?	14	17		16E	12	11		pret	0	17
L1	20	19		L1	18	20		16E	16	16		pret	0	20
L1	17	17		L1	13	19		2fold	20	19		pret	0	12
L1	16	16		L1	7	7		2fold	19	19		pret	0	18
L1	15	16		L1	0	17		2fold	16	19		pret	0	19
L1	15	17		L1	5	15		2fold	20	18		pret	0	20
L1	15	15		L1	6	16		2fold	15	16		pret	0	16
L1	15	15		L1	3	20		2fold	15	14		pret	0	18
L1	18	17		L1	3	5		2fold	18	18		pret	0	20
p	12	14		L1	1	21		8E	8	8		pret	0	15
p	19	18		L1	9	20		comma	15	15		pret	0	20
P	18	16		L1	0	14		comma	18	20		pret	0	20
P	20	20		L1	0	20		comma	20	20		pret	0	17
P	17	17		L2	18	30		comma	12	11		pret	0	19
P	20	20		L2	15	30		comma	17	16		pret	0	16
P	13	13		L2	15	24		comma	15	14		pret	0	15
P	17	17		L2	18	25		comma	13	13		pret	0	15
P	15	13		L2	6	21		comma	17	15		pret	0	18
P	17	19		L2	8	24		comma	16	17		pret	0	20
P	19	18		L2	4	25		comma	16	16		pret	0	18
P	18	16		L2	2	17		comma	14	15		pret	0	17
P	19	20		L2	8	18		comma	15	15		pret	0	17
P	15	16		L2	0	22		comma	17	18		pret	0	11
P	19	19		L2	0	26		comma	13	15		pret	0	20
P	20	20		L2	5	21		comma	18	18		pret	0	18
P	15	15		L2	14	32		comma	18	19		pret	0	19
P	18	18		L2	20	30		L1	3	18		pret	0	17
P	17	16		L2	7	25		L1	0	15		pret	0	14
P	20	20		L2	9	21		L1	0	20		pret	0	19
P	17	18		L2	0	18		L1	5	19		pret	0	19
P	18	20		L2	5	12		L1	0	20		pret	0	15
P	20	20		L2	3	10		L1	0	19		pret	0	20
P	18	20		L2	2	14		L1	1	11		pret	0	18
				L2	12	25		L1	0	19		pret	0	16
				L3	10	23		L1	0	16
				L3	12	32		L1	13	15
				L3	6	17		L2	0	20
				L3	18	26		L2	6	19
				L3	10	27		L2	6	18
				L3	21	30		L2	0	20
				L3	3	25		L2	0	18
				L3	15	31		L2	0	20
				L4	4	19		L2	0	20
				L4	14	27		L3	1	20
				L4	5	15		L3	0	15
				L4	6	24		L3	0	24
				pret	16	16		L3	0	20
				pret	17	16		L3	0	21
				pret	3	14		L4	0	19
				pret	18	18		L4	0	31
				pret	16	20		L4	0	22
				pret	17	19		L4	0	23
				pret	12	20		pretz	15	17
				pret	14	17		pretz	20	20
				pret	7	13		pretz	18	20
				pret	8	18		pretz	20	20
				pret	4	13		pretz	16	19
				pret	8	13		pretz	20	20
				pret	3	10		pretz	17	18
				pret	13	20		pretz	18	18
				pret	10	17		pretz	18	17
				pret	3	12		pretz	20	20
				pret	18	20		pretz	20	20
				pret	11	18		pretz	20	20
				pret	11	15		pretz	19	16
				pret	16	19		pretz	17	20
				pret	7	15		pretz	14	20
				pret	10	20		pretz	20	20
				pret	13	11		pretz	18	19
				pret	7	12		pretz	9	13
				pret	7	8		pretz	18	18
				pret	17	18		pretz	20	20
				pret	20	20		pretz	15	16
				pret	4	16		pretz	12	14
				pret	10	12		pretz	17	17
				pret	5	12		pretz	16	15
				pret	5	12		pretz	18	20
				pret	11	13		pretz	18	15
				pret	10	17		YA	0	18
				YA	10	25		YA	0	19
				YA	0	18		YA	0	24
				YA	1	15		YA	1	17
				YA	3	21		YA	0	20
				YA	12	30		YA	1	20
								YA	0	14
								YA	0	24
								YA	0	21
								YA	0	14
								YA	5	25
								YA	0	20
								YA	0	29

## Sheet: mec-3
C. briggsae	FLPgfp	FLPmc	AVM+ALML/R gfp	AVM+ALML/R mc	PVM+PVDL/R gfp	PVM+PVDL/R mc	PLML/Rgfp	PLML/Rmc	total GFP	total mcherry			M. hapla	FLPgfp	FLPmc	AVM+ALML/R gfp	AVM+ALML/R mc	PVM+PVDL/R gfp	PVM+PVDL/R mc	PLML/Rgfp	PLML/Rmc	total GFP	total mcherry		B. malayi	FLPgfp	FLPmc	AVM+ALML/R gfp	AVM+ALML/R mc	PVM+PVDL/R gfp	PVM+PVDL/R mc	PLML/Rgfp	PLML/Rmc	total GFP	total mcherry			T. spiralis	FLPgfp	FLPmc	AVM+ALML/R gfp	AVM+ALML/R mc	PVM+PVDL/R gfp	PVM+PVDL/R mc	PLML/Rgfp	PLML/Rmc	total GFP	total mcherry
YR211	1	0	3	3	3	3	2	2	9	8			YR191	1	2	1	2	1	1	2	2	5	7		YR193	0	2	2	3	2	3	2	2	6	10			YR198	0	1	0	2	0	0	1	1	1	4
	2	2	3	3	1	1	2	2	8	8				1	1	1	3	0	1	1	2	3	7		100% VC positive	0	2	0	3	0	1	0	2	0	8				0	1	1	2	0	1	1	1	2	5
	2	2	1	0	3	3	2	2	8	7				0	1	0	0	1	1	1	2	2	4			0	1	0	1	0	1	1	2	1	5				2	2	2	3	2	3	2	2	8	10
	2	1	3	1	2	0	2	2	9	4				0	1	0	2	0	0	1	2	1	5			0	2	0	3	0	1	2	2	2	8				0	2	0	2	0	1	2	2	2	7
	1	1	3	0	1	0	2	2	7	3				0	2	1	2	0	0	1	2	2	6			0	2	0	2	0	0	1	2	1	6				1	2	1	3	0	2	2	2	4	9
	2	2	2	1	1	0	1	1	6	4				0	2	1	2	0	0	1	2	2	6			0	1	0	1	0	1	0	1	0	4				0	2	2	3	0	1	1	2	3	8
	2	2	1	1	3	3	2	2	8	8				0	1	1	2	0	1	2	2	3	6			0	2	1	3	0	2	1	2	2	9				1	1	0	3	0	0	2	2	3	6
	2	1	2	2	1	1	2	2	7	6				1	2	1	1	0	1	2	2	4	6			0	2	0	2	0	1	0	2	0	7				0	1	0	3	0	1	1	2	1	7
	1	1	3	3	2	1	2	2	8	7				1	1	0	2	0	1	1	2	2	6			0	2	0	3	0	1	1	1	1	7				0	2	0	3	0	0	0	2	0	7
	2	2	2	2	1	1	2	2	7	7				0	1	0	1	1	3	2	2	3	7			0	1	0	3	0	0	0	2	0	6				0	1	0	3	0	1	0	2	0	7
	2	2	3	1	3	1	1	1	9	5				1	1	0	0	0	1	2	2	3	4			0	1	0	3	0	1	2	2	2	7				1	1	0	3	1	1	2	2	4	7
	0	0	2	2	2	2	2	2	6	6				0	0	1	1	0	0	1	2	2	3			0	1	1	3	0	0	1	1	2	5				0	1	0	3	0	0	1	2	1	6
	2	2	1	1	1	1	2	2	6	6				1	2	0	0	1	2	2	2	4	6			0	2	0	3	1	2	0	2	1	9				1	2	0	2	0	1	1	1	2	6
	2	2	1	2	1	0	2	2	6	6				1	2	1	3	1	2	2	2	5	9			0	2	3	3	1	1	1	1	5	7				0	2	1	3	1	1	2	2	4	8
	2	2	3	2	3	3	2	2	10	9				1	1	0	3	0	2	2	2	3	8			0	1	0	3	0	1	1	2	1	7				0	1	0	1	0	0	1	2	1	4
	2	2	2	2	1	1	2	2	7	7				1	1	1	1	0	1	1	2	3	5			0	1	2	2	1	2	2	2	5	7				1	1	0	3	0	1	2	2	3	7
	1	1	2	1	2	2	2	2	7	6				1	1	0	2	0	2	1	1	2	6			1	2	2	2	1	1	2	2	6	7				0	2	0	3	0	1	1	2	1	8
	2	2	3	3	3	3	2	2	10	10				1	2	1	2	0	1	1	2	3	7			0	2	0	3	0	3	1	1	1	9				0	2	0	2	0	1	2	2	2	7
	2	2	3	3	3	2	2	2	10	9				1	2	1	1	1	1	2	2	5	6			2	2	0	2	0	0	2	2	4	6				0	1	0	3	0	0	2	2	2	6
	1	1	2	2	2	1	1	1	6	5				1	1	0	1	0	0	2	2	3	4			0	2	0	3	0	0	0	2	0	7				0	0	0	2	0	0	0	2	0	4
	2	2	2	2	3	2	1	1	8	7				1	2	0	3	2	3	2	2	5	10			0	2	1	3	1	2	1	2	3	9				0	2	0	2	0	0	2	2	2	6
	1	1	3	2	3	3	1	1	8	7				0	1	0	0	0	0	1	2	1	3			0	2	1	3	1	1	2	2	4	8				0	1	0	3	0	1	2	2	2	7
	2	2	3	2	0	0	2	2	7	6				0	1	0	2	0	0	2	2	2	5			1	2	2	2	0	0	2	2	5	6				0	1	0	3	0	0	1	2	1	6
	2	2	1	0	2	0	2	2	7	4				0	2	0	0	0	0	2	2	2	4			0	1	0	3	1	2	0	2	1	8				1	2	2	2	0	3	2	2	5	9
	2	2	3	3	2	0	2	2	9	7				1	2	2	3	2	3	1	2	6	10			0	2	0	2	1	1	0	2	1	7				0	2	0	3	0	0	1	2	1	7
	2	2	3	3	2	2	2	2	9	9				0	2	0	1	0	2	2	2	2	7			1	1	1	2	1	1	2	2	5	6				1	2	0	2	0	1	1	2	2	7
	2	2	3	3	2	0	1	1	8	6				0	2	1	3	0	0	2	2	3	7			0	1	0	1	1	1	1	1	2	4				0	2	0	3	0	1	2	2	2	8
	1	1	1	1	1	1	1	1	4	4				1	1	0	2	0	1	2	2	3	6			0	2	1	1	1	1	2	2	4	6				0	2	0	2	0	1	2	2	2	7
	2	2	2	1	1	1	2	2	7	6				1	2	2	2	2	2	2	2	7	8			0	2	0	2	1	3	1	2	2	9				1	2	0	2	0	1	2	2	3	7
	2	2	3	3	1	0	2	2	8	7				0	2	0	2	0	1	2	2	2	7			0	2	0	3	1	1	2	2	3	8				0	2	0	3	0	1	1	2	1	8
	2	2	3	3	3	0	2	2	10	7				1	2	1	1	0	0	2	2	4	5			1	1	1	2	0	1	2	2	4	6				1	2	0	2	1	1	1	2	3	7
	2	2	3	3	2	2	2	2	9	9				1	2	1	2	0	1	2	2	4	7			0	1	0	3	1	3	1	2	2	9				1	2	0	2	0	0	2	2	3	6
	2	2	3	3	3	1	2	2	10	8				0	2	1	3	0	1	2	2	3	8			0	2	2	3	1	3	2	2	5	10				0	2	0	2	0	1	2	2	2	7
	2	2	3	1	2	0	2	2	9	5				0	2	1	3	0	1	2	2	3	8			0	2	0	2	1	1	2	2	3	7				1	2	0	2	0	1	1	1	2	6
	2	2	1	1	1	0	2	2	6	5				0	2	1	3	1	3	2	2	4	10			0	2	1	3	1	3	2	2	4	10				2	2	2	3	0	2	2	2	6	9
	2	2	2	2	2	1	2	2	8	7				1	1	1	3	2	2	2	2	6	8			0	2	0	2	1	2	2	2	3	8				2	2	0	2	0	0	2	2	4	6
	2	2	3	3	1	1	2	2	8	8				0	2	0	3	0	1	2	2	2	8			0	2	0	3	0	0	1	2	1	7				2	2	0	2	0	1	2	2	4	7
	2	2	1	2	1	0	2	2	6	6				1	1	0	2	0	3	2	2	3	8			0	2	0	3	1	2	1	2	2	9				1	2	0	2	0	2	2	2	3	8
	1	1	3	4	3	0	2	2	9	7				1	1	0	3	1	1	2	2	4	7			0	2	0	3	1	3	1	2	2	10				2	2	1	3	0	1	1	2	4	8
	2	2	2	2	2	1	1	1	7	6				1	1	1	3	0	2	1	1	3	7			0	2	1	3	0	1	2	2	3	8				2	2	0	3	1	3	2	2	5	10
	1	1	3	3	2	2	1	1	7	7				0	2	0	3	0	1	1	2	1	8			0	2	1	3	0	1	2	2	3	8				2	2	0	3	1	1	2	2	5	8
	2	2	2	2	2	2	2	2	8	8				0	2	0	3	0	0	2	2	2	7			0	1	0	3	1	3	2	2	3	9				1	2	0	3	0	2	2	2	3	9
	2	2	2	2	0	0	1	1	5	5				2	2	0	2	0	1	2	2	4	7			1	2	1	3	1	2	2	2	5	9				2	2	0	3	0	3	2	2	4	10
	2	2	1	1	2	1	1	1	6	5				1	2	1	3	0	2	2	2	4	9			1	1	2	3	2	3	1	2	6	9				0	0	0	2	0	0	2	2	2	4
	1	1	3	0	0	0	1	1	5	2				1	2	1	3	0	2	2	2	4	9			0	2	1	3	0	2	1	2	2	9				0	2	0	3	0	3	1	2	1	10
	2	1	2	1	0	0	2	2	6	4				0	2	1	3	0	1	0	2	1	8			0	2	0	2	1	2	1	2	2	8				0	2	0	3	0	0	0	2	0	7
	2	2	3	3	1	1	2	2	8	8				1	2	1	3	1	2	1	1	4	8			0	2	0	3	0	2	2	2	2	9				1	1	1	2	1	2	2	2	5	7
	2	2	3	3	3	3	2	2	10	10				1	1	0	2	1	3	2	2	4	8			1	2	0	3	0	1	2	2	3	8				0	2	0	3	0	0	2	2	2	7
	1	0	1	1	1	1	1	1	4	3				0	2	0	3	0	1	2	2	2	8			0	1	1	2	1	1	1	1	3	5				2	2	2	0	0	2	2	2	6	6
	2	2	1	1	2	0	1	1	6	4				1	2	0	2	0	0	1	2	2	6			0	2	0	2	0	0	2	2	2	6				2	2	0	3	0	2	2	2	4	9
	2	1	2	2	3	3	2	2	9	8				1	2	1	3	0	1	1	2	3	8			1	2	0	3	1	3	2	2	4	10				0	2	0	3	0	3	0	2	0	10
	1	1	3	3	3	0	1	1	8	5				0	1	0	1	0	1	1	1	1	4			0	2	0	1	0	1	2	2	2	6				2	2	0	1	2	3	2	2	6	8
	2	2	3	2	1	0	2	2	8	6				0	0	0	2	0	0	2	2	2	4			0	1	0	2	1	1	2	2	3	6				2	2	1	2	0	1	2	2	5	7
	1	1	3	2	2	2	2	2	8	7				1	0	2	2	0	2	2	2	5	6			0	1	0	2	0	1	1	2	1	6				0	2	1	3	1	1	2	2	4	8
	1	1	2	1	1	1	2	2	6	5				0	1	0	2	1	1	1	2	2	6			0	1	0	2	0	1	2	2	2	6				0	2	0	1	0	0	2	2	2	5
	2	2	2	2	2	1	1	1	7	6				0	2	0	2	1	1	0	2	1	7			0	2	1	3	1	2	2	2	4	9				2	2	2	3	0	1	2	2	6	8
	2	2	3	2	2	2	2	2	9	8				1	2	0	0	0	1	1	2	2	5			0	1	1	3	0	1	2	2	3	7				0	0	0	1	1	0	2	2	3	3
	0	2	3	3	3	2	2	2	8	9				0	2	0	3	0	1	2	2	2	8			0	2	1	3	0	2	1	2	2	9				1	1	3	3	1	3	2	2	7	9
	2	2	1	1	3	3	2	2	8	8				0	2	0	3	0	2	2	2	2	9			0	2	0	3	0	2	2	2	2	9				1	1	2	2	0	0	2	2	5	5
	1	1	3	2	3	3	2	2	9	8				1	1	0	3	1	1	1	1	3	6			0	2	1	2	0	1	1	2	2	7				2	2	0	3	0	0	2	2	4	7
	2	2	1	1	1	1	2	2	6	6				0	2	1	3	0	2	2	2	3	9			0	2	2	2	0	3	2	2	4	9				2	2	1	2	1	2	1	2	5	8
	0	0	2	2	3	2	2	2	7	6				2	2	0	3	1	3	2	2	5	10			0	2	0	3	1	1	1	2	2	8				2	2	2	3	0	0	2	2	6	7
	0	0	3	3	3	3	2	2	8	8				1	2	1	3	0	1	2	2	4	8			0	2	0	3	0	1	2	2	2	8				1	2	2	3	0	1	2	2	5	8
	2	2	2	2	3	3	2	2	9	9				0	2	0	3	0	2	2	2	2	9			0	2	2	3	1	3	2	2	5	10				1	2	0	2	0	2	2	2	3	8
	2	2	2	2	3	1	2	2	9	7				1	2	1	3	0	1	2	2	4	8			0	2	1	3	1	1	2	2	4	8				1	2	2	3	0	1	2	2	5	8
	2	2	1	1	3	3	2	2	8	8				0	2	0	1	2	3	2	2	4	8			0	2	0	1	0	0	1	2	1	5				2	2	2	2	0	1	2	2	6	7
	1	1	3	3	1	1	2	2	7	7				0	2	0	2	0	0	2	2	2	6			0	2	0	3	2	2	1	2	3	9				2	2	0	3	0	1	2	2	4	8
	1	1	3	2	3	1	2	2	9	6				0	2	0	1	1	2	1	2	2	7			0	1	0	2	0	0	1	1	1	4				0	2	0	3	0	1	2	2	2	8
	2	2	1	1	2	1	2	2	7	6				1	2	0	3	0	2	2	2	3	9			0	2	0	2	0	1	0	2	0	7				1	1	0	2	0	0	2	2	3	5
	2	2	3	2	2	1	0	0	7	5				0	1	0	3	0	1	2	2	2	7			0	2	0	2	0	3	2	2	2	9				1	2	2	3	1	2	2	2	6	9
	2	2	3	3	3	2	2	2	10	9				0	1	0	0	0	1	2	2	2	4			0	2	0	2	0	3	2	2	2	9				1	2	2	3	0	1	2	2	5	8
	1	1	2	1	1	0	2	2	6	4				0	1	1	3	0	2	2	2	3	8			0	2	0	3	0	2	0	1	0	8				2	2	0	2	0	0	2	2	4	6
	1	1	2	2	2	1	2	2	7	6				1	2	2	3	0	2	2	2	5	9			0	2	0	3	0	1	0	2	0	8				0	1	1	2	1	1	1	1	3	5
	2	2	3	1	3	2	2	2	10	7				1	2	0	3	0	3	2	2	3	10			0	2	0	2	0	0	0	2	0	6				1	1	2	2	2	3	1	2	6	8
	2	2	3	3	1	1	2	2	8	8				1	1	0	3	0	1	1	2	2	7			0	2	0	3	1	1	0	2	1	8				0	2	1	3	0	9	2	2	3	16
	1	1	3	3	3	3	2	2	9	9				2	1	0	2	0	3	2	2	4	8			0	2	0	2	0	0	0	1	0	5				2	2	0	3	2	3	2	2	6	10
	2	1	2	2	3	1	2	2	9	6				2	1	2	2	1	1	2	2	7	6			0	2	0	2	0	2	1	2	1	8				2	2	1	3	0	1	2	2	5	8
	1	1	2	2	1	1	1	1	5	5				0	2	0	2	0	1	2	2	2	7			0	2	0	2	0	1	1	2	1	7				0	0	0	1	0	0	2	2	2	3
	1	2	2	2	1	1	1	1	5	6				0	2	0	3	0	2	2	2	2	9			1	2	0	2	1	1	2	2	4	7				1	1	2	2	1	1	2	2	6	6
	2	2	3	1	2	1	1	1	8	5				0	2	1	2	0	3	2	2	3	9			0	2	0	3	1	1	2	2	3	8				0	0	1	2	1	1	2	2	4	5
	2	1	2	2	3	3	2	2	9	8				0	1	1	2	0	3	1	2	2	8			0	2	0	3	1	3	1	2	2	10				0	2	2	3	0	0	2	2	4	7
	0	0	3	2	3	1	0	0	6	3				0	1	0	2	0	0	2	2	2	5			0	1	0	2	0	2	2	2	2	7				1	2	1	3	0	1	2	2	4	8
	2	2	2	2	3	1	1	1	8	6				0	1	0	3	0	0	1	2	1	6			0	2	0	2	0	0	2	2	2	6				0	2	0	1	0	0	1	2	1	5
	2	2	1	1	3	0	2	2	8	5				0	2	0	2	0	0	2	2	2	6			0	1	0	3	0	1	1	2	1	7				2	2	3	3	1	2	2	2	8	9
	2	2	1	1	3	1	2	2	8	6				1	2	1	2	0	3	2	2	4	9			0	2	1	2	0	1	2	2	3	7				0	1	0	2	0	1	1	2	1	6
	1	1	2	1	2	2	2	2	7	6				2	2	0	2	0	2	1	2	3	8			0	2	0	2	0	1	0	2	0	7				0	2	0	1	0	0	1	2	1	5
	2	2	1	0	1	0	1	1	5	3				0	2	0	2	0	0	1	2	1	6			0	2	1	3	1	2	2	2	4	9				0	2	0	2	0	0	2	2	2	6
	2	2	3	2	2	2	1	1	8	7				1	2	0	3	0	2	2	2	3	9			1	2	2	3	0	3	2	2	5	10				1	2	0	3	0	0	2	2	3	7
	2	2	3	3	3	3	2	2	10	10				1	2	0	3	0	0	1	2	2	7			0	2	0	3	0	2	2	2	2	9				0	1	0	3	0	0	2	2	2	6
	2	2	3	1	2	0	1	1	8	4				1	1	2	2	2	2	2	2	7	7			0	2	1	3	0	3	2	2	3	10				0	2	0	2	0	1	1	2	1	7
	1	1	1	1	2	2	2	2	6	6				1	2	0	3	0	1	2	2	3	8			0	2	1	3	0	1	1	2	2	8				2	2	0	3	0	0	2	2	4	7
	2	2	3	2	2	1	2	2	9	7				2	2	0	3	0	1	2	2	4	8			0	2	0	2	1	3	2	2	3	9				1	2	2	3	0	1	2	2	5	8
	1	1	2	1	2	0	2	2	7	4				0	2	0	3	0	2	1	2	1	9			0	1	0	3	0	1	1	2	1	7				1	2	0	3	1	1	2	2	4	8
	2	2	3	3	2	1	2	2	9	8				0	2	0	2	0	2	1	2	1	8			0	2	0	1	0	1	1	2	1	6				0	2	1	3	0	1	1	1	2	7
	1	1	3	3	2	2	2	2	8	8				0	2	0	3	0	1	2	2	2	8			0	2	0	3	1	2	2	2	3	9				1	2	1	3	1	1	2	2	5	8
	2	2	2	2	3	2	2	2	9	8				0	2	0	2	1	2	1	2	2	8			1	2	1	3	1	3	2	2	5	10				2	2	1	3	1	1	2	2	6	8
	2	2	3	0	3	2	1	1	9	5				2	2	1	2	0	2	2	2	5	8			0	1	0	2	1	3	2	2	3	8				1	2	2	3	0	0	2	2	5	7
	2	2	3	2	3	3	2	2	10	9				0	2	0	2	0	1	2	2	2	7			0	2	1	3	1	3	2	2	4	10				1	2	1	2	0	1	2	2	4	7
	1	1	3	2	0	0	0	0	4	3				0	2	0	2	0	1	1	1	1	6			0	2	0	3	0	1	1	2	1	8				0	2	0	3	0	0	2	2	2	7
	1	0	3	0	1	1	2	2	7	3																2	2	1	2	1	2	2	2	6	8				0	2	1	2	0	0	2	2	3	6
	2	2	2	2	1	1	2	2	7	7																1	2	0	3	0	2	1	2	2	9
	2	2	2	2	3	3	2	2	9	9
	1	1	3	1	2	0	2	2	8	4
YR208	FLPgfp	FLPmc	AVM+ALML/R gfp	AVM+ALML/R mc	PVM+PVDL/R gfp	PVM+PVDL/R mc	PLML/Rgfp	PLML/Rmc					YR192	FLPgfp	FLPmc	AVM+ALML/R gfp	AVM+ALML/R mc	PVM+PVDL/R gfp	PVM+PVDL/R mc	PLML/Rgfp	PLML/Rmc				YR194	FLPgfp	FLPmc	AVM+ALML/R gfp	AVM+ALML/R mc	PVM+PVDL/R gfp	PVM+PVDL/R mc	PLML/Rgfp	PLML/Rmc					YR197	FLPgfp	FLPmc	AVM+ALML/R gfp	AVM+ALML/R mc	PVM+PVDL/R gfp	PVM+PVDL/R mc	PLML/Rgfp	PLML/Rmc
	2	2	3	3	3	3	2	2	10	10				2	2	0	3	0	2	2	2	4	9			2	2	1	3	1	3	2	2	6	10				0	2	0	3	0	1	0	2	0	8
	2	2	3	3	3	3	2	2	10	10				0	2	0	3	0	1	0	2	0	8			0	2	0	3	0	0	2	2	2	7				0	0	0	2	0	0	0	2	0	4
	2	2	3	3	3	3	2	2	10	10				0	1	0	1	0	1	1	1	1	4			0	2	0	2	0	3	1	2	1	9				1	2	0	3	1	1	2	2	4	8
	2	2	3	3	3	3	2	2	10	10				1	2	0	1	0	1	2	2	3	6			1	2	0	2	0	0	1	1	2	5				1	2	1	3	0	1	2	2	4	8
	2	2	3	3	3	3	2	2	10	10				0	2	0	3	0	0	2	2	2	7			0	2	0	3	1	2	2	2	3	9				2	2	1	2	0	0	1	2	4	6
	2	2	3	3	3	3	2	2	10	10				0	1	0	2	0	1	2	2	2	6			0	2	2	3	1	1	2	2	5	8				1	1	0	2	0	1	1	2	2	6
	2	2	3	3	3	3	2	2	10	10				0	2	0	3	0	1	2	2	2	8			0	2	0	3	0	1	1	2	1	8				0	1	0	1	0	0	0	2	0	4
	2	2	3	3	3	3	2	2	10	10				1	1	0	3	0	0	1	2	2	6			1	2	3	3	1	3	2	2	7	10				0	0	0	2	0	0	0	2	0	4
	2	2	3	3	3	3	2	2	10	10				0	1	1	3	0	0	2	2	3	6			2	2	0	2	0	1	2	2	4	7				0	1	0	2	0	0	0	2	0	5
	2	2	3	3	3	3	2	2	10	10				2	2	1	2	1	2	2	2	6	8			0	2	0	3	0	0	1	2	1	7				0	1	1	3	0	0	1	1	2	5
	2	2	3	3	3	3	2	2	10	10				0	2	0	2	0	1	1	2	1	7			0	2	0	2	0	1	1	2	1	7				0	2	0	2	0	0	0	2	0	6
	2	2	3	3	3	3	2	2	10	10				0	1	0	2	0	0	2	1	2	4			0	2	0	3	0	1	1	2	1	8				0	1	0	2	0	0	0	1	0	4
	2	2	3	3	3	3	2	2	10	10				2	2	1	3	3	3	2	2	8	10			0	2	3	3	1	3	2	2	6	10				0	2	1	2	0	0	0	2	1	6
	2	2	3	3	3	3	2	2	10	10				1	2	2	3	1	3	2	2	6	10			0	2	1	3	0	0	2	2	3	7				1	2	0	1	0	0	1	2	2	5
	2	2	3	3	3	3	2	2	10	10				0	2	0	3	0	1	1	2	1	8			0	1	0	3	0	0	0	2	0	6				0	2	0	3	0	3	2	2	2	10
	2	2	3	3	3	3	2	2	10	10				0	2	0	3	0	1	2	2	2	8			0	2	0	3	1	1	0	2	1	8				0	2	0	2	0	0	0	2	0	6
	2	2	3	3	3	3	2	2	10	10				1	2	0	2	0	2	2	1	3	7			0	1	0	2	0	1	1	2	1	6				0	2	0	0	0	0	0	2	0	4
	2	2	3	3	3	3	2	2	10	10				0	2	2	2	0	1	0	1	2	6			0	2	1	2	0	1	1	2	2	7				0	2	0	3	0	1	2	2	2	8
	2	2	3	3	3	3	2	2	10	10				1	2	0	3	0	2	1	2	2	9			0	1	1	2	0	0	2	2	3	5				0	2	1	2	0	0	1	2	2	6
	2	2	3	3	3	3	2	2	10	10				0	2	0	2	1	3	2	2	3	9			0	1	1	1	0	0	0	2	1	4				0	2	0	2	0	1	1	2	1	7
	2	2	3	3	3	3	2	2	10	10				1	2	0	3	0	2	2	2	3	9			1	1	1	2	1	3	2	2	5	8				0	2	0	2	0	0	0	2	0	6
	2	2	3	3	3	3	2	2	10	10				0	1	0	2	0	0	2	1	2	4			1	2	2	3	1	3	2	2	6	10				0	2	0	3	0	1	2	2	2	8
	2	2	3	3	3	3	2	2	10	10				0	2	0	2	0	1	0	1	0	6																0	1	1	2	0	0	0	2	1	5
	2	2	3	3	3	3	2	2	10	10				0	2	0	3	0	2	1	2	1	9																0	2	0	3	0	0	1	2	1	7
	2	2	3	3	3	3	2	2	10	10				0	2	0	1	1	2	2	2	3	7																1	1	0	3	0	0	2	2	3	6
	2	2	3	3	3	3	2	2	10	10				1	2	0	1	0	1	2	2	3	6																1	2	0	2	0	0	1	2	2	6
	2	2	3	3	3	3	2	2	10	10				1	2	1	3	1	3	2	2	5	10																0	2	0	2	0	0	1	2	1	6
	2	2	3	3	3	3	2	2	10	10				1	2	0	3	0	2	2	2	3	9																0	2	0	2	0	0	1	2	1	6
	2	2	3	3	3	0	2	2	10	7				2	2	0	1	0	0	1	1	3	4																0	2	0	3	0	1	2	2	2	8
	2	2	3	3	2	2	2	2	9	9				1	2	0	3	2	3	2	2	5	10																0	2	0	3	0	1	2	2	2	8
	2	2	3	3	2	2	2	2	9	9				2	2	2	2	0	2	2	2	6	8
	2	2	3	3	1	1	1	1	7	7				0	1	0	3	0	1	0	2	0	7
	2	2	3	3	3	1	2	2	10	8				1	2	1	2	0	3	2	2	4	9
	2	2	3	3	3	0	2	2	10	7				0	2	0	3	0	1	2	2	2	8
	2	2	3	3	3	1	2	2	10	8				2	0	1	2	0	1	1	1	4	4
	2	2	3	3	3	2	2	2	10	9				1	1	1	2	2	2	2	1	6	6
	2	2	3	3	3	2	2	2	10	9				0	2	0	3	0	1	2	2	2	8

## Sheet: mut Mha unc-47
Mha unc-47 MUT UNC-30 KO GFO, Cel unc-47 mCherry					Mha unc-47 MUT UNC-30 KO GFP
YR377	D-type MUT Mha GFP	CelMC		YR376	D-type MUT Mha GFP
	9	18			7
	2	15			3
	5	14			3
	0	15			5
	9	9			7
	12	18			3
	3	17			1
	3	15			2
	8	18			4
	2	14			3
	5	19			6
	1	19			2
	3	14			5
	9	16			13
	0	9			10
	0	16			6
	4	13			5
	2	16			7
	8	17			11
	1	17			5
	3	17			3
	10	17			1
	5	16			4
	6	14			1
	0	17			4
	0	13			4
	2	9			4
	3	15			12
	2	18			7
	3	19			17
	1	18			1
	2	15			4
	3	16			1
	2	15			9
	5	19			5
	12	17			7
	9	15			4
	11	18			0
	2	15			14
	1	16			1
	4	14			3
	6	18			1
	5	12			5
	2	15			2
	1	16			3
	0	16			4
	7	16			5
	13	18			2
	6	16			10
	9	17			8
	6	18			2
	5	18			3
	8	16			6
	2	15			2
	6	19			12
	0	13			1
	0	11			1
	3	19			7
	2	13			7
	0	15			1
	1	11			2
	2	14			4
	0	12			5
	2	15			19
	0	12			8
	7	15			6
	9	18			5
	7	16			8
	6	14			1
	7	17			4
	3	19			4
	0	14			2
	9	18			7
	5	13			8
	0	12			2
	3	19			1
	10	17			3
	0	13			4
	6	13			16
	0	13			3
	0	14			1
	12	19			5
	2	17			5
	6	12			2
	13	16			11
	5	15			14
	12	17			9
	6	16			3
	0	17			2
	0	15			5
	1	15			8
	4	18			1
	11	16			7
	6	14			4
	1	10
	4	18
	2	14
	14	18
	4	19
	2	10

## Sheet: mut Tsp unc-47
Tspunc47KOAHR-1GFP; Celunc47mCherry					Summary				Tsp unc-47 MUT AHR-1 KO st. 1
YR375	RISGFP	RISmC	DVBgfp	DVBmc		DVB MUT TspGFP	DVBCelmc		YR372	MUT Tsp St.1 DVB
	1	1	0	1	Expresses	38	84		Expresses	26
	0	1	0	1	Does not express	62	16		Does not express	78
	0	1	0	1
	1	1	0	0		RIS MUT Tsp	RIS Celmc		Tsp unc-47 MUT AHR-1 KO st. 1
	1	1	1	1	Expresses	45	98		YR372	MUT Tsp St.1 DVB
	0	1	1	1	Does not express	55	2		Expresses	12
	0	1	0	0					Does not express	38
	0	0	0	0
	0	1	0	1
	1	1	1	1					Tsp unc-47 MUT AHR-1 KO st. 2
	0	1	0	1					YR373	MUT Tsp st. 2 DVB
	0	1	1	1					Expresses	16
	1	1	0	0					Does not express	59
	0	1	1	1
	0	1	1	1
	0	1	0	1
	1	1	1	1
	1	1	1	1
	0	1	0	1
	0	1	0	0
	0	1	0	1
	1	1	0	1
	0	1	0	1
	0	1	0	1
	0	1	0	0
	0	1	1	1
	0	1	1	1
	1	1	0	1
	0	1	0	1
	0	1	1	1
	1	1	0	0
	1	1	1	1
	1	1	0	0
	0	1	1	1
	0	1	0	1
	1	1	0	1
	0	1	1	1
	0	1	0	1
	0	1	0	1
	1	1	0	1
	0	1	0	1
	1	1	1	1
	1	1	1	1
	1	1	0	1
	1	1	1	1
	1	1	0	1
	0	1	1	1
	0	1	1	1
	1	1	1	1
	0	1	0	1
	0	1	0	1
	0	1	0	1
	1	1	1	1
	1	1	1	1
	1	1	1	1
	0	1	0	1
	0	1	0	1
	0	1	0	1
	0	1	0	1
	1	1	1	1
	1	1	1	1
	1	1	0	1
	1	1	0	0
	1	1	0	1
	1	1	0	1
	1	1	1	1
	0	1	1	1
	1	1	0	1
	1	1	0	0
	1	1	0	1
	0	1	0	1
	0	1	1	1
	1	1	0	1
	0	1	1	1
	0	1	0	1
	0	1	0	1
	1	1	0	1
	0	1	0	1
	1	1	1	1
	1	1	1	1
	1	1	1	1
	1	1	0	1
	0	1	0	1
	0	1	0	0
	0	1	0	0
	0	1	0	0
	0	1	0	1
	1	1	1	1
	0	1	1	0
	0	1	0	1
	1	1	1	1
	1	1	0	1
	1	1	1	1
	1	1	1	1
	1	1	0	0
	0	1	0	1
	0	1	0	0
	0	1	1	1
	0	0	0	1
	0	1	0	1
	45	98	38	84
