# Supplementary material for: Phylum-Level Conservation of Regulatory Information in Nematodes despite Extensive Non-coding Sequence Divergence
Source: PLoS Genet. 2015 May 28;11(5):e1005268. doi: 10.1371/journal.pgen.1005268 (PMC4447282; doi:10.1371/journal.pgen.1005268)
Supplement: S2 Table — (XLSX) [file pgen.1005268.s017.xlsx]

## Sheet: Sheet1
S2 Table. Statistical analyses of gene expression differences.
Gene	Cells expressing	Species	Comparison	Strain/Pattern 1	Strain/Pattern 2	Strain/Pattern 3	Test	Test statistic	p-value*	Interpretation
unc-47	19 D-type neurons	M. hapla/C. elegans	between-species test	YR176 Mh GFP	YR176 Cel mCherry	NA	Wilcoxon rank sum test w continuity correction	W = 3505	p= 0.000243	Mha and Cel are different
unc-47	19 D-type neurons	M. hapla/M. hapla	inter-strain control	YR176 Mh GFP	YR177 Mh GFP	NA	Wilcoxon rank sum test w continuity correction	W = 3065.5	p= 0.02387	Mha strains consistent
unc-47	19 D-type neurons	C. elegans/C. elegans	inter-strain control	YR176 Cel mCherry	YR177 Cel mCherry	NA	Wilcoxon rank sum test w continuity correction	W = 3045	p= 0.02902	Cel strains consistent
unc-47	19 D-type neurons	B. malayi/C. elegans	between-species test	YR175 Bm GFP	YR175 Cel mCherry	NA	Wilcoxon rank sum test w continuity correction	W = 2434.5	p=3.361e-10	Bma and Cel are different
unc-47	19 D-type neurons	B. malayi/B. malayi	inter-strain control	YR173 Bm GFP	YR174 Bm GFP	YR175 Bm GFP	Kruskal-Wallis	chi-squared = 11.1041, df = 2	p= 0.003879	Bma strains consistent
unc-47	19 D-type neurons	C. elegans/C. elegans	inter-strain control	YR173 Cel mCherry	YR174 Cel mCherry	YR175 Cel mCherry	Kruskal-Wallis	chi-squared = 13.6747, df = 2	p= 0.001073	Bma strains consistent
unc-47	19 D-type neurons	T. spiralis/C. elegans	between-species test	YR 179 Ts GFP (no exp)	YR179 Cel mCherry	NA	Wilcoxon rank sum test w continuity correction	W=0	p=2.2e-16	Tsp Cel different
unc-47	19 D-type neurons	T. spiralis/T. spiralis	inter-strain control	YR178 Ts GFP (no expression)	YR179 Ts GFP (no expression)	YR180 Ts GFP (no expression)	NO EXPRESSION	chi-squared=NA, df=2	p=NA	Ts no expression
unc-47	19 D-type neurons	C. elegans/C. elegans	inter-strain control	YR178 Cel mCherry	YR179 Cel mCherry	YR180 Cel mCherry	Kruskal-Wallis	chi-squared = 7.9646, df=2	p= 0.01864	Cel strains consistent
unc-25	19 D-type neurons	M. hapla/C. elegans	between-species test	YR200 Mh GFP	YR200 Cel mCherry	NA	Wilcoxon rank sum test w continuity correction	W=2828	p= 1.02e-07	Cel and Mha different
unc-25	19 D-type neurons	M. hapla/M. hapla	inter-strain control	YR199 Mh GFP	YR200 Mh GFP	NA	Wilcoxon rank sum test w continuity correction	W=2030	p= 0.04732	Mha strains consistent
unc-25	19 D-type neurons	C. elegans/C. elegans	inter-strain control	YR199 Cel mCherry	YR200 Cel mCherry	NA	Wilcoxon rank sum test w continuity correction	W = 1760.5	p= 0.565	Cel strains consistent
unc-25	19 D-type neurons	B. malayi/C. elegans	between-species test	YR202 Bm GFP	YR202 Cel mCherry	NA	Wilcoxon rank sum test w continuity correction	W = 2840.5	p== 1.242e-07	Bma and Cel are different
unc-25	19 D-type neurons	B. malayi/B. malayi	inter-strain control	YR201 Bm GFP	YR202 Bm GFP	NA	Wilcoxon rank sum test w continuity correction	W = 1650.5	p=0.1598	Bma strains consistent
unc-25	19 D-type neurons	C. elegans/C. elegans	inter-strain control	YR201 Cel mCherry	YR202 Cel mCherry	NA	Wilcoxon rank sum test w continuity correction	W = 1817	p=0.5329	Cel strains consistent
unc-25	19 D-type neurons	T. spiralis/C. elegans	between-species test	YR296 Ts GFP	YR296 Cel mCherry	NA	Wilcoxon rank sum test w continuity correction	W = 1678	p= 5.044e-13	Tsp Cel different
unc-25	19 D-type neurons	T. spiralis/T. spiralis	inter-strain control	YR296 Ts GFP	YR297 Ts GFP	NA	Wilcoxon rank sum test w continuity correction	W = 1550.5	p=0.001021	Tsp strains consistent
unc-25	19 D-type neurons	C. elegans/C. elegans	inter-strain control	YR296 Cel mCherry	YR297 Cel mCherry	NA	Wilcoxon rank sum test w continuity correction	W = 2121	p=0.3868	Cel strains consistent
elt-2	20 E-cell descendants	C. briggsae/C. elegans	between-species, same stage test	YR216 Cb GFP L1 stage	YR216 Cel mCherry L1 stage	NA	Wilcoxon rank sum test w continuity correction	W = 4563	p== 0.04835	Cbr and Cel not different at L1
elt-2	20 E-cell descendants	C. briggsae/C. elegans	between-species, same stage test	YR216 Cb GFP pretzel stage	YR216 Cel mCherry pretzel stage	NA	Wilcoxon rank sum test w continuity correction	W = 5070.5	p=0.9429	Cbr and Cel not different at pretzel
elt-2	20 E-cell descendants	C. briggsae/C. briggsae	between-stage, same species test	YR216 Cb GFP L1 stage	YR216 Cb GFP pretzel stage	NA	Wilcoxon rank sum test w continuity correction	W = 5170	p== 0.8465	Cbr not different between pretz and L1
elt-2	20 E-cell descendants	C. elegans/C. elegans	between-stage, same species test	YR216 Cel mCherry L1 stage	YR216 Cel mCherry pretzel stage	NA	Wilcoxon rank sum test w continuity correction	W = 6093	p== 0.0453	Cel not different between pretz and L1
elt-2	20 E-cell descendants	C. briggsae/C. briggsae	inter-strain control	YR213 Cb GFP L1 stage	YR216 Cb GFP L1 stage	NA	Wilcoxon rank sum test w continuity correction	W = 1283.5	p== 0.9232	Cbr strains consistent at L1
elt-2	20 E-cell descendants	C. briggsae/C. briggsae	inter-strain control	YR213 Cb GFP pretzel stage	YR216 Cb GFP pretzel stage	NA	Wilcoxon rank sum test w continuity correction	W = 1393.5	p= 0.2519	Cb strains consistent at pretz
elt-2	20 E-cell descendants	C. elegans/C. elegans	inter-strain control	YR213 Cel mCherry L1 stage	YR216 Cel mCherry L1 stage	NA	Wilcoxon rank sum test w continuity correction	W = 1181.5	p= 0.4747	Cel strains consistent at L1
elt-2	20 E-cell descendants	C. elegans/C. elegans	inter-strain control	YR213 Cel mCherry pretzel stage	YR216 Cel mCherry pretzel stage	NA	Wilcoxon rank sum test w continuity correction	W = 1427	p=0.1745	Cel strains consistent at pretz
elt-2	20 E-cell descendants	M. hapla/C. elegans	between-species, same stage test	YR182 Mh GFP L1 stage	YR182 Cel mCherry L1 stage	NA	Wilcoxon rank sum test w continuity correction	W = 268	p< 2.2e-16	Mha and Cel are different at L1
elt-2	20 E-cell descendants	M. hapla/C. elegans	between-species, same stage test	YR182 Mh GFP pretzel stage	YR182 Cel mCherry pretzel stage	NA	Wilcoxon rank sum test w continuity correction	W = 3130.5	p== 6.762e-14	Mha and Cel are different at pretz
elt-2	20 E-cell descendants	M. hapla/M. hapla	between-stage, same species test	YR182 Mh GFP L1 stage	YR182 Mh GFP pretzel stage	NA	Wilcoxon rank sum test w continuity correction	W = 2179	p= 1.95e-15	Mha is different between pretz and L1
elt-2	20 E-cell descendants	C. elegans/C. elegans	between-stage, same species test	YR182 Cel mCherry L1 stage	YR182 Cel mCherry pretzel stage	NA	Wilcoxon rank sum test w continuity correction	W = 6767.5	p= 0.03618	Cel not different between pretz and L1
elt-2	20 E-cell descendants	M. hapla/M. hapla	inter-strain control	YR182 Mh GFP L1 stage	YR184 Mh GFP L1 stage	NA	Wilcoxon rank sum test w continuity correction	W = 677.5	p=0.3922	Mha strains consistent at L1
elt-2	20 E-cell descendants	M. hapla/M. hapla	inter-strain control	YR182 Mh GFP pretzel stage	YR184 Mh GFP pretzel stage	NA	Wilcoxon rank sum test w continuity correction	W = 2522	p= 0.01243	Mha strains consistent at pretz
elt-2	20 E-cell descendants	C. elegans/C. elegans	inter-strain control	YR182 Cel mCherry L1 stage	YR184 Cel mCherry L1 stage	NA	Wilcoxon rank sum test w continuity correction	W = 673	p= 0.4008	Cel strains consistent at L1
elt-2	20 E-cell descendants	C. elegans/C. elegans	inter-strain control	YR182 Cel mCherry pretzel stage	YR184 Cel mCherry pretzel stage	NA	Wilcoxon rank sum test w continuity correction	W = 2635	p=0.002271	Cel strains consistent at pretz
elt-2	20 E-cell descendants	B. malayi/C. elegans	between-species, same stage test	YR186 Bm GFP L1 stage	YR186 Cel mCherry L1 stage	NA	Wilcoxon rank sum test w continuity correction	W = 271	p< 2.2e-16	Bm and Cel are different at L1
elt-2	20 E-cell descendants	B. malayi/C. elegans	between-species, same stage test	YR186 Bm GFP pretzel stage	YR186 Cel mCherry pretzel stage	NA	Wilcoxon rank sum test w continuity correction	W = 5563	p= 0.5394	Bm and Cel ARE NOT different at pretzel, because Bma is actually very strong at the early stage
elt-2	20 E-cell descendants	B. malayi/B. malayi	between-stage, same species test	YR186 Bm GFP L1 stage	YR186 Bm GFP pretzel stage	NA	Wilcoxon rank sum test w continuity correction	W = 518	p< 2.2e-16	Bm is different between pretz and L1
elt-2	20 E-cell descendants	C. elegans/C. elegans	between-stage, same species test	YR186 Cel mCherry L1 stage	YR186 Cel mCherry pretzel stage	NA	Wilcoxon rank sum test w continuity correction	W = 5502	p== 0.4692	Cel not different between pretz and L1
elt-2	20 E-cell descendants	B. malayi/B. malayi	inter-strain control	YR185 Bm GFP L1 stage	YR186 Bm GFP L1 stage	NA	Wilcoxon rank sum test w continuity correction	W = 324.5	p= 0.05925	Bma strains consistent at L1
elt-2	20 E-cell descendants	B. malayi/B. malayi	inter-strain control	YR185 Bm GFP pretzel stage	YR186 Bm GFP pretzel stage	NA	Wilcoxon rank sum test w continuity correction	W = 1283	p= 0.7393	Bma strains consistent at pretz
elt-2	20 E-cell descendants	C. elegans/C. elegans	inter-strain control	YR185 Cel mCherry L1 stage	YR186 Cel mCherry L1 stage	NA	Wilcoxon rank sum test w continuity correction	W = 450.5	p= 0.5706	Cel strains consistent at L1
elt-2	20 E-cell descendants	C. elegans/C. elegans	inter-strain control	YR185 Cel mCherry pretzel stage	YR186 Cel mCherry pretzel stage	NA	Wilcoxon rank sum test w continuity correction	W = 1571	p= 0.1666	Cel strains consistent at pretz
elt-2	20 E-cell descendants	T. spiralis/C. elegans	all tests	NO Ts GFP expression in any cell, at any staged	YR189	YR190	NA	NA	NA	TSP DOES NOT DRIVE EXPRESSION
mec-3	10 mechanosensory neurons	C. briggsae/C. elegans	between-species test	YR211 Cb GFP	YR211 Cel mCherry	NA	Wilcoxon rank sum test w continuity correction	W = 7399	p= 6.773e-07	MEC-3 Cel and Cbr are different
mec-3	10 mechanosensory neurons	C. briggsae/C. briggsae	inter-strain control	YR208 Cb GFP	YR211 Cb GFP	NA	Wilcoxon rank sum test w continuity correction	W = 282	p= 3.733e-15	Cbr strains not consistent
mec-3	10 mechanosensory neurons	C. elegans/C. elegans	inter-strain control	YR208 Cel mCherry	YR211 Cel mCherry	NA	Wilcoxon rank sum test w continuity correction	W = 239.5	p= 1.614e-15	Cel strains not consistent
mec-3	10 mechanosensory neurons	M. hapla/C. elegans	between-species test	YR191 Mh GFP	YR211 Cel mCherry	NA	Wilcoxon rank sum test w continuity correction	W = 394.5	p< 2.2e-16	Cel and Mha are different
mec-3	10 mechanosensory neurons	M. hapla/M. hapla	inter-strain control	YR191 Mh GFP	YR192 Mh GFP	NA	Wilcoxon rank sum test w continuity correction	W = 1928.5	p= 0.6273	Mha strains consistent
mec-3	10 mechanosensory neurons	C. elegans/C. elegans	inter-strain control	YR191 Cel mCherry	YR192 Cel mCherry	NA	Wilcoxon rank sum test w continuity correction	W = 1681	p= 0.4552	Cel strains consistent
mec-3	10 mechanosensory neurons	B. malayi/C. elegans	between-species test	YR193 Bm GFP	YR193 Cel mCherry	NA	Wilcoxon rank sum test w continuity correction	W = 129.5	p< 2.2e-16	Bm and Cel are different
mec-3	10 mechanosensory neurons	B. malayi/B. malayi	inter-strain control	YR193 Bm GFP	YR194 Bm GFP	NA	Wilcoxon rank sum test w continuity correction	W = 1054.5	p= 0.7068	Bma strains consistent
mec-3	10 mechanosensory neurons	C. elegans/C. elegans	inter-strain control	YR193 Cel mCherry	YR194 Cel mCherry	NA	Wilcoxon rank sum test w continuity correction	W = 1164.5	p= 0.7218	Cel strains consistent
mec-3	10 mechanosensory neurons	T. spiralis/C. elegans	between-species test	YR198 Ts GFP	YR198 Cel mCherry	NA	Wilcoxon rank sum test w continuity correction	W = 659	p< 2.2e-16	Tsp and Cel are different
mec-3	10 mechanosensory neurons	T. spiralis/T. spiralis	inter-strain control	YR197 Ts GFP	YR198 Ts GFP	NA	Wilcoxon rank sum test w continuity correction	W = 2385.5	p== 7.218e-07	Tsp strains not consistent
mec-3	10 mechanosensory neurons	C. elegans/C. elegans	inter-strain control	YR197 Cel mCherry	YR198 Cel mCherry	NA	Wilcoxon rank sum test w continuity correction	W = 2004.5	p= 0.004472	Cel strains consistent
unc-47 mutant	19 D-type neurons	MUT M. hapla/wt C. elegans	mutant between-species test	YR377 MUT Mh GFP	YR377 Cel mCherry	NA	Wilcoxon rank sum test w continuity correction	W = 126	p< 2.2e-16	MUT unc-47 D-type mutMha and Cel are different
unc-47 mutant	19 D-type neurons	MUT M. hapla/MUT M. hapla	inter-strain control	YR376 MUT Mh GFP	YR377 MUT Mh GFP	NA	Wilcoxon rank sum test w continuity correction	W = 5346	p= 0.09708	mutMha strains consistent
unc-47 mutant	19 D-type neurons	MUT M. hapla/wt M. hapla	mutant-wt inter-strain test	YR377 MUT Mh GFP	YR176 Mh GFP	NA	Wilcoxon rank sum test w continuity correction	W = 9421.5	p< 2.2e-16	mutMha and wtMha different
unc-47 mutant	19 D-type neurons	C. elegans/C. elegans	inter-strain control	YR377 Cel mCherry	YR176 Cel mCherry	NA	Wilcoxon rank sum test w continuity correction	W = 5010	p= 0.9813	Cel strains consistent
unc-47 mutant	DVB neuron	T. spiralis/C. elegans	wild type between-species test	YR179 Ts GFP	YR179 Cel mCherry	NA	Fishers Exact Test for Count Data	NA	p=0.3304	unc-47 DVB wild-type Tsp and Cel NOT DIFFERENT
unc-47 mutant	DVB neuron	T. spiralis/MUT T. spiralis	mutant-wt inter-strain test	YR179 Ts GFP	YR375 MUT Ts GFP	NA	Fishers Exact Test for Count Data	NA	p=2.536e-6	DVB mutTsp and wtTsp different
unc-47 mutant	DVB neuron	MUT T. spiralis/C. elegans	mutant between-species test	YR375 MUT Ts GFP	YR375 Cel mCherry	NA	Fishers Exact Test for Count Data	NA	p= 2.437e-11	mut Tsp and Cel different
unc-47 mutant	DVB neuron	C. elegans/C. elegans	inter-strain control	YR179 Cel mCherry	YR375 Cel mCherry	NA	Fishers Exact Test for Count Data	NA	p=0.3775	Cel strains consistent
unc-47 mutant	RIS neuron	T. spiralis/C. elegans	wild type between-species test	YR179 Ts GFP	YR179 Cel mCherry	NA	Fishers Exact Test for Count Data	NA	p= 4.713e-05	RIS wt Tsp and Cel are different
unc-47 mutant	RIS neuron	T. spiralis/MUT T. spiralis	mutant-wt inter-strain test	YR179 Ts GFP	YR375 MUT Ts GFP	NA	Fishers Exact Test for Count Data	NA	p= 4.564e-06	RIS wt Tsp and mutTsp are different
unc-47 mutant	RIS neuron	MUT T. spiralis/C. elegans	mutant between-species test	YR375 MUT Ts GFP	YR375 Cel mCherry	NA	Fishers Exact Test for Count Data	NA	p< 2.2e-16	mutTsp and Cel are different
unc-47 mutant	RIS neuron	C. elegans/C. elegans	inter-strain control	YR179 Cel mCherry	YR375 Cel mCherry	NA	Fishers Exact Test for Count Data	NA	p=0.7056	Cel strains consistent
*The threshhold for significance with Bonferroni correction is p=0.0007353
