# Supplementary material for: Phylum-Level Conservation of Regulatory Information in Nematodes despite Extensive Non-coding Sequence Divergence
Source: PLoS Genet. 2015 May 28;11(5):e1005268. doi: 10.1371/journal.pgen.1005268 (PMC4447282; doi:10.1371/journal.pgen.1005268)
Supplement: S3 Table — (XLSX) [file pgen.1005268.s018.xlsx]

## Sheet: Sheet1
Instances of unc-47 regulatory motifs in other cis elements
motif	cis element	C. elegans	C. briggsae	M. hapla	B. malayi	T. spiralis
TAATCC (UNC-30)	mec-3	0	1	0	1	0
	elt-2	1	0	0	0	0
	unc-25	2	2	0	1	0
CACGC (AHR-1-like)	mec-3	2	1	0	0	0
	elt-2	1	2	0	0	1
	unc-25	1	0	0	1	1
reverse complements
TAATCC (UNC-30)	mec-3	0	0	0	0	0
	elt-2	0	0	0	1	0
	unc-25	1	1	2	0	1
CACGC (AHR-1-like)	mec-3	0	0	0	0	0
	elt-2	1	3	0	0	0
	unc-25	0	0	0	1	0
